# Supplementary material for: Discipline-specific responses to a complex migraine case: a vignette-based survey among neurologists, psychiatrists, and family physicians
Source: Front Neurol. 2025 Sep 15;16:1646114. doi: 10.3389/fneur.2025.1646114 (PMC12476989; doi:10.3389/fneur.2025.1646114)
Supplement: Supplementary file 1 [file Data_Sheet_1.zip]

Archive with 4 entries (3 files):
- Supplementary Material/
- Supplementary Material/Data Sheet_1.DOCX
- Supplementary Material/Data Sheet_2.DOCX
- Supplementary Material/Data Sheet_3.DOCX
